# Supplementary material for: Speech extraction from vibration signals based on deep learning
Source: PLoS One. 2023 Oct 25;18(10):e0288847. doi: 10.1371/journal.pone.0288847 (PMC10599503; doi:10.1371/journal.pone.0288847)
Supplement: S1 File — (ZIP) [file pone.0288847.s001.zip]

Archive with 4 entries (3 files):
- matlab code/main.m
- matlab code/matrixyueshu3.mat
- matlab code/testDenoisingNets_ban.m
- matlab code/
