# Supplementary material for: Speech extraction from vibration signals based on deep learning
Source: PLoS One. 2023 Oct 25;18(10):e0288847. doi: 10.1371/journal.pone.0288847 (PMC10599503; doi:10.1371/journal.pone.0288847)
Supplement: S1 File — (ZIP) [file pone.0288847.s001.zip › matlab code/main.m]

clear;clc;
% [noise,fs1] = audioread("volvo.wav");

WindowLength = 128;
% dFolder='D:\matlab';
% dataFolder = fullfile(dFolder,'commonvoice');


% adsTrain = audioDatastore(fullfile(dFolder,'train-CN'),'IncludeSubfolders',true);
dFolder='D:\matlab';
dataFolder = fullfile(dFolder,'commonvoice');

% 
% 
% % Ê¹ÓÃ audioDatastore ÎªÑµÁ·¼¯´´½¨Êý¾Ý´æ´¢¡£ÒªÒÔÎþÉüÐÔÄÜÎª´ú¼ÛÀ´¼Ó¿ìÊ¾ÀýµÄÔËÐÐÊ±¼ä£¬Çë½« reduceDataset ÉèÖÃÎª true
adsTrain = audioDatastore(fullfile(dataFolder,'train'),'IncludeSubfolders',true);
% 
% reduceDataset = true;
% if reduceDataset
%     adsTrain = shuffle(adsTrain);
%     adsTrain = subset(adsTrain,1:1000);
% end

%% Ê¹ÓÃ read »ñÈ¡Êý¾Ý´æ´¢ÖÐµÚÒ»¸öÎÄ¼þµÄÄÚÈÝ¡£
[audio,adsTrainInfo] = read(adsTrain);
reduceDataset = true;
if reduceDataset
    adsTrain = shuffle(adsTrain);
    adsTrain = subset(adsTrain,1:300);
end

% [audio,adsTrainInfo] = read(adsTrain);


% windowLength = 512;
% win = hamming(windowLength,"periodic");
% overlap = round(0.75 * windowLength);
% ffTLength = windowLength;
inputFs = 48e3;
fs = 8e3;
% numFeatures = FFTLength/2 + 1;
numSegments = 8;

src = dsp.SampleRateConverter("InputSampleRate",inputFs, ...
                              "OutputSampleRate",fs, ...
                              "Bandwidth",7920);


% decimationFactor = inputFs/fs;
% L = floor(numel(audio)/decimationFactor);
% audio = audio(1:decimationFactor*L);

% load xunlian1

reset(adsTrain)
T = tall(adsTrain);


% ´Ó tall ±íÖÐÌáÈ¡Ä¿±ê·ùÖµ STFT ºÍÔ¤²â±äÁ¿·ùÖµ STFT¡£´Ë²Ù×÷»á´´½¨ÐÂ tall Êý×é±äÁ¿ÒÔÓÃÓÚºóÐø¼ÆËã¡£º¯Êý HelperGenerateSpeechDenoisingFeatures Ö´ÐÐÔÚ STFT Ä¿±êºÍÔ¤²â±äÁ¿²¿·ÖÖÐÒÑ×ÅÖØ½éÉÜµÄ²½Öè¡£cellfun ÃüÁî½« HelperGenerateSpeechDenoisingFeatures Ó¦ÓÃÓÚÊý¾Ý´æ´¢ÖÐÃ¿¸öÒôÆµÎÄ¼þµÄÄÚÈÝ¡£

[targets,predictors] = cellfun(@(x)HelperGenerateSpeechDenoisingFeatures_ban(x,src),T,"UniformOutput",false);

[targets,predictors] = gather(targets,predictors);


predictors = cat(3,predictors{:});
noisyMean = mean(predictors(:));
noisyStd = std(predictors(:));
predictors(:) = (predictors(:) - noisyMean)/noisyStd;

targets = cat(2,targets{:});
cleanMean = mean(targets(:));
cleanStd = std(targets(:));
targets(:) = (targets(:) - cleanMean)/cleanStd;


predictors = reshape(predictors,size(predictors,1),size(predictors,2),1,size(predictors,3));
targets = reshape(targets,1,1,size(targets,1),size(targets,2));

%% ÔÚÑµÁ·ÆÚ¼ä£¬Äú½«Ê¹ÓÃ 1% µÄÊý¾Ý½øÐÐÑéÖ¤¡£ÑéÖ¤¶ÔÓÚ¼ì²âÍøÂç¹ýÄâºÏÑµÁ·Êý¾ÝµÄÇé¿ö·Ç³£ÓÐÓÃ¡£


inds = randperm(size(predictors,4));
L = round(0.99 * size(predictors,4));

trainPredictors = predictors(:,:,:,inds(1:L));
trainTargets = targets(:,:,:,inds(1:L));

validatePredictors = predictors(:,:,:,inds(L+1:end));
validateTargets = targets(:,:,:,inds(L+1:end));


FFTLength    = WindowLength;
numFeatures  = FFTLength/2 + 1;

%%

layers = [
    imageInputLayer([numFeatures,numSegments])
    fullyConnectedLayer(2048)
    batchNormalizationLayer
    reluLayer
    fullyConnectedLayer(2048)
    batchNormalizationLayer
    reluLayer
    fullyConnectedLayer(numFeatures)
    regressionLayer
    ];

%%

miniBatchSize = 128;
options = trainingOptions("adam", ...
    "MaxEpochs",3, ...
    "InitialLearnRate",1e-5,...
    "MiniBatchSize",miniBatchSize, ...
    "Shuffle","every-epoch", ...
    "Plots","training-progress", ...
    "Verbose",false, ...
    "ValidationFrequency",floor(size(trainPredictors,4)/miniBatchSize), ...
    "LearnRateSchedule","piecewise", ...
    "LearnRateDropFactor",0.9, ...
    "LearnRateDropPeriod",1, ...
    "ValidationData",{validatePredictors,validateTargets});
%%
doTraining = true;
if doTraining
    denoiseNetFullyConnected = trainNetwork(trainPredictors,trainTargets,layers,options);
else
    s = load("denoisenet.mat");
    denoiseNetFullyConnected = s.denoiseNetFullyConnected;
    cleanMean = s.cleanMean;
    cleanStd = s.cleanStd;
    noisyMean = s.noisyMean;
    noisyStd = s.noisyStd;
end

%%
numWeights = 0;
for index = 1:numel(denoiseNetFullyConnected.Layers)
    if isa(denoiseNetFullyConnected.Layers(index),"nnet.cnn.layer.FullyConnectedLayer")
        numWeights = numWeights + numel(denoiseNetFullyConnected.Layers(index).Weights);
    end
end
fprintf("The number of weights is %d.\n",numWeights);


%%

layers = [imageInputLayer([numFeatures,numSegments])
          convolution2dLayer([9 8],18,"Stride",[1 100],"Padding","same")
          batchNormalizationLayer
          reluLayer
          
          repmat( ...
          [convolution2dLayer([5 1],30,"Stride",[1 100],"Padding","same")
          batchNormalizationLayer
          reluLayer
          convolution2dLayer([9 1],8,"Stride",[1 100],"Padding","same")
          batchNormalizationLayer
          reluLayer
          convolution2dLayer([9 1],18,"Stride",[1 100],"Padding","same")
          batchNormalizationLayer
          reluLayer],4,1)
          
          convolution2dLayer([5 1],30,"Stride",[1 100],"Padding","same")
          batchNormalizationLayer
          reluLayer
          convolution2dLayer([9 1],8,"Stride",[1 100],"Padding","same")
          batchNormalizationLayer
          reluLayer
          
          convolution2dLayer([129 1],1,"Stride",[1 100],"Padding","same")
          
          regressionLayer
          ];
      
      %%
      options = trainingOptions("adam", ...
    "MaxEpochs",3, ...
    "InitialLearnRate",1e-5, ...
    "MiniBatchSize",miniBatchSize, ...
    "Shuffle","every-epoch", ...
    "Plots","training-progress", ...
    "Verbose",false, ...
    "ValidationFrequency",floor(size(trainPredictors,4)/miniBatchSize), ...
    "LearnRateSchedule","piecewise", ...
    "LearnRateDropFactor",0.9, ...
    "LearnRateDropPeriod",1, ...
    "ValidationData",{validatePredictors,permute(validateTargets,[3 1 2 4])});
      
%%
doTraining = true;
if doTraining
    denoiseNetFullyConvolutional = trainNetwork(trainPredictors,permute(trainTargets,[3 1 2 4]),layers,options);
else
    s = load("denoisenet.mat");
    denoiseNetFullyConvolutional = s.denoiseNetFullyConvolutional;
    cleanMean = s.cleanMean;
    cleanStd = s.cleanStd;
    noisyMean = s.noisyMean;
    noisyStd = s.noisyStd;
end

%%
numWeights = 0;
for index = 1:numel(denoiseNetFullyConvolutional.Layers)
    if isa(denoiseNetFullyConvolutional.Layers(index),"nnet.cnn.layer.Convolution2DLayer")
        numWeights = numWeights + numel(denoiseNetFullyConvolutional.Layers(index).Weights);
    end
end
fprintf("The number of weights in convolutional layers is %d\n",numWeights);

%%


adsTest = audioDatastore(fullfile(dFolder,'test-cn1'),'IncludeSubfolders',true);
ads=adsTest;

[cleanAudio,noisyAudio,denoiseAudio,denoisedAudio1] = testDenoisingNets_ban(adsTest,denoiseNetFullyConnected,denoiseNetFullyConvolutional,noisyMean,noisyStd,cleanMean,cleanStd);


% denoiseAudio_swa64=denoiseAudio;
fs=8000;
caudio='caudio.wav';
naudio='naudio.wav';
n1audio='n1audio.wav';
audiowrite(caudio,cleanAudio,fs)
audiowrite(naudio,denoiseAudio,fs)
audiowrite(n1audio,denoisedAudio1,fs)

% d=stoi(audio,noisyAudio,fs)
pesq1= composite(caudio,n1audio)
LLR=0.813411;SNRseg=2.609206;WSS=30.171550;PESQ=2.472684;
% LLR=0.406250;SNRseg=5.106755;WSS=18.893954;PESQ=3.185003;
CSIG=3.093-1.029*LLR+0.603*PESQ-0.009*WSS
CBAK=1.634+0.478*PESQ-0.007*WSS+0.063*SNRseg
CVOL=1.594+0.805*PESQ-0.512*LLR-0.007*WSS
