# Supplementary material for: Speech extraction from vibration signals based on deep learning
Source: PLoS One. 2023 Oct 25;18(10):e0288847. doi: 10.1371/journal.pone.0288847 (PMC10599503; doi:10.1371/journal.pone.0288847)
Supplement: S1 File — (ZIP) [file pone.0288847.s001.zip › matlab code/testDenoisingNets_ban.m]

function [cleanAudio,noisyAudio,denoisedAudio,denoisedAudio1] = testDenoisingNets_ban(ads,...
                            denoiseNetFullyConnected,denoiseNetFullyConvolutional,...
                            noisyMean,...
                            noisyStd,cleanMean,cleanStd)
% testDenoisingNets: Test fully speech denoising networks.
%
% This function is used in SpeechDenoisingExample
%
% ads: audioDatastore containing files to test
% denoiseNetFullyConnected: Fully connected pre-trained network
% denoiseNetFullyConvolutional: Fully convolutional pre-trained network
% noisyMean: Mean of the noisy STFT vectors used in training
% noisyStd: Standard deviation of the noisy STFT vectors used in training
% cleanMean: Mean of the baseline STFT vectors used in training
% cleanStd: Standard deviation of the baseline STFT vectors used in training
%
% The example used the pre-trained networks saved in denoisenet.mat
% Copyright 2018 The MathWorks, Inc.
WindowLength = 128;
win          = hamming(WindowLength,'periodic');
Overlap      = round(0.75 * WindowLength);
FFTLength    = WindowLength;
NumFeatures  = FFTLength/2 + 1;
NumSegments  = 8;
[cleanAudio,info] = read(ads);
Fs = info.SampleRate;
Fs1=8000;
fs=8000;
% cleanAudio=cleanAudio(48001:48001+48000);
persistent src
if isempty(src)
    src = dsp.SampleRateConverter('InputSampleRate',48000,...
        'OutputSampleRate', Fs1,...
        'Bandwidth', 3960);
end
%%
% Read the contents of a file from the datastore

%%
% Make sure the audio length is a multiple of the sample rate converter
% decimation factor
D            = 48000/Fs1;
L            = floor(numel(cleanAudio)/D);
cleanAudio   = cleanAudio(1:D*L);
%%
% Convert the audio signal to 8 KHz:
cleanAudio   = src(cleanAudio);
reset(src)
audio=cleanAudio;
% SNR=5;
% audio=awgn(audio,SNR,'measured');

load matrixyueshu3
mm=M1;
% kk1=10;
% mm(46,46)=mm(46,46)+1/3*0.158e-4*kk1;
% mm(47,47)=mm(47,47)+1/3*0.158e-4*kk1;
% mm(48,48)=mm(48,48)+1/3*0.158e-4*kk1;

cc=C1;
kk=K1;
dt=1/fs;
alpha=0.5; beta=0.5; % select the parameters
ekk=kk+mm/(alpha*dt^2)+cc*beta/(alpha*dt);
inekk=inv(ekk);
inmm=inv(mm);
q0=0;
dq0=0;
% audio=cleanAudio;
nt=length(audio);

[sdof,n2]=size(kk);
fd=zeros(sdof,nt);

for ii=1:nt

fd(3:5:sdof,ii)=audio(ii)*10e-5;
end


dsp1=zeros(sdof,nt); % displacement matrix
vel=zeros(sdof,nt); % velocity matrix
acc=zeros(sdof,nt); % acceleration matrix

dsp1(:,1)=q0; % initial displacement

vel(:,1)=dq0; % initial velocity


acc(:,1)=inmm*(fd(:,1)-kk*dsp1(:,1)-cc*vel(:,1)); % compute the initial acceleration (t=0)

for it=1:nt % loop for each time step

cfm=dsp1(:,it)/(alpha*dt^2)+vel(:,it)/(alpha*dt)+acc(:,it)*(0.5/alpha-1);
cfc=dsp1(:,it)*beta/(alpha*dt)+vel(:,it)*(beta/alpha-1)+acc(:,it)*(0.5*beta/alpha-1)*dt;
efd=fd(:,it)+mm*cfm+cc*cfc; % compute the effective force vector
dsp1(:,it+1)=inekk*efd; % find the displacement at time t+dt
acc(:,it+1)=(dsp1(:,it+1)-dsp1(:,it))/(alpha*dt^2)-vel(:,it)/(alpha*dt)-acc(:,it)*(0.5/alpha-1); % find the acceleration at time t+dt
% vel(:,it+1)=vel(:,it)+acc(:,it)*(1-beta)*dt+acc(:,it+1)*beta*dt;% find the velocity at time t+dt

end

noisyAudio=acc(48,2:end);

% noisyAudio=acc(3,2:end);

% SNR=15;
% noisyAudio=awgn(noisyAudio,SNR,'measured');


%%
% Use |spectrogram| to generate magnitude STFT vectors from the noisy audio signals:

% audioSTFT  = spectrogram(cleanAudio, win, Overlap, FFTLength,Fs1);
noisySTFT  = spectrogram(noisyAudio, win, Overlap, FFTLength,Fs1);
noisyPhase = angle(noisySTFT);
noisySTFT  = abs(noisySTFT);
%%
% Generate the 8-segment training predictor signals from the noisy STFT.
% The overlap between consecutive predictors is equal to 7 segments.
noisySTFT    = [noisySTFT(:,1:NumSegments-1) noisySTFT];
predictors = zeros( NumFeatures, NumSegments , size(noisySTFT,2) - NumSegments + 1);
for index     = 1 : size(noisySTFT,2) - NumSegments + 1
    predictors(:,:,index) = noisySTFT(:,index:index+NumSegments-1); 
end
%%
% Normalize the predictors by the mean and standard deviation
% computed in the training stage:
predictors(:) = (predictors(:) - noisyMean) / noisyStd;
%%
% Compute the denoised magnitude STFT by using |predict| with the two
% trained networks.
predictors = reshape(predictors,[NumFeatures, NumSegments,1,size(predictors,3)]);
STFTFullyConnected     = predict(denoiseNetFullyConnected , predictors);
STFTFullyConvolutional = predict(denoiseNetFullyConvolutional , predictors);
%%
% Scale the outputs by the mean and standard deviation used in the
% training stage
STFTFullyConnected(:)     = cleanStd * STFTFullyConnected(:)     +  cleanMean;

STFTFullyConvolutional(:) = cleanStd * STFTFullyConvolutional(:) +  cleanMean;
%%
% Compute the denoised speech signals. |istft| performs inverse STFT. Use
% the phase of the noisy STFT vectors.
denoisedAudioFullyConnected     = istft(STFTFullyConnected.'.* exp(1j*noisyPhase),  ...
                                        WindowLength-Overlap, FFTLength, win);
denoisedAudioFullyConvolutional = istft(squeeze(STFTFullyConvolutional) .* exp(1j*noisyPhase), ...
                                        WindowLength-Overlap, FFTLength, win);
denoisedAudio1=zeros(numel(cleanAudio),1);
denoisedAudio1(1:numel(denoisedAudioFullyConvolutional))=denoisedAudioFullyConvolutional;

% denoisedAudioFullyConnected = waverec(denoisedAudioFullyConnected,l,'db2');
%%
% Plot the clean, noisy and denoised audio signals.
% Fs1=8000;
% cleanAudio=audio;

figure;
subplot(421)
t = (1/Fs1) * ( 0:numel(audio)-1);
plot(t,cleanAudio)
% % ylim([-0.25,0.1]);
xlim([0,5]);
title('(a) Vibration Response(Training)')
grid on
xlabel('Time (secs)')
ylabel('Amplitude')

subplot(422)
spectrogram(cleanAudio, win, Overlap, FFTLength,Fs1, 'yaxis');
title('(a) Vibration Response(Training)')
grid on
% cwt(cleanAudio,'bump',8000)
% % % ylim([-0.25,0.1]);
% % title('Clean Speech')
% grid on


subplot(423)
% % noisyAudio=waverec(c,l,'db2');
plot(t,noisyAudio)
xlim([0,5]);
title('(b) Vibration Response(Testing)')
grid on
xlabel('Time (secs)')
ylabel('Amplitude')

subplot(424)
spectrogram(noisyAudio, win, Overlap, FFTLength,Fs1, 'yaxis');
title('(b) Vibration Response(Testing)')
grid on

subplot(425)
% % denoisedAudio=zeros(numel(c),1);
denoisedAudio=zeros(numel(cleanAudio),1);
denoisedAudio(1:numel(denoisedAudioFullyConnected))=denoisedAudioFullyConnected;

% denoisedAudio1=zeros(numel(cleanAudio),1);
% denoisedAudio1(1:numel(denoisedAudioFullyConnected))=denoisedAudioFullyConvolutional;
% % denoisedAudio=waverec(denoisedAudio,l,'db2');
% % plot(t,denoisedAudio)
% % denoisedAudio=denoisedAudioFullyConnected;
% 
plot(t,denoisedAudio)
% 
% % ylim([-0.25,0.1]);
xlim([0,5]);
title('(c) Extracted Speech(Fully Connected Layers)')
grid on
% % subplot(414)
% % plot(t,denoisedAudioFullyConvolutional)
% % title('Denoised Speech (Convolutional Layers)')
% % grid on
xlabel('Time (secs)')
ylabel('Amplitude')

subplot(426)
spectrogram(denoisedAudio, win, Overlap, FFTLength,Fs1, 'yaxis');
title('(c) Extracted Speech(Fully Connected Layers)')
grid on

subplot(427)
% % denoisedAudio=zeros(numel(c),1);
% denoisedAudio=zeros(numel(cleanAudio),1);
% denoisedAudio(1:numel(denoisedAudioFullyConnected))=denoisedAudioFullyConnected;


% % denoisedAudio=waverec(denoisedAudio,l,'db2');
% % plot(t,denoisedAudio)
% % denoisedAudio=denoisedAudioFullyConnected;
% 
plot(t,denoisedAudio1)
% 
% % ylim([-0.25,0.1]);
xlim([0,5]);
title('(d) Extracted Speech(Convolutioal Layers)')
grid on
% % subplot(414)
% % plot(t,denoisedAudioFullyConvolutional)
% % title('Denoised Speech (Convolutional Layers)')
% % grid on
xlabel('Time (secs)')
ylabel('Amplitude')

subplot(428)
spectrogram(denoisedAudio1, win, Overlap, FFTLength,Fs1,'yaxis');
title('(d) Extracted Speech(Convolutioal Layers)')
grid on
